# Supplementary material for: A new record of Potamanthellus caenoides Ulmer 1939 (Ephemeroptera: Neoephemereidae) from the southern Western Ghats of India
Source: Biodivers Data J. 2015 May 8;(3):e5021. doi: 10.3897/BDJ.3.e5021 (PMC4426340; doi:10.3897/BDJ.3.e5021)
Supplement: XML Treatment for Potamanthellus caenoides [file BDJ.3.e5021-treatment1.xml]

<!DOCTYPE tp:taxon-treatment
  PUBLIC "-//TaxonX//DTD Taxonomic Treatment Publishing DTD v0 20100105//EN" "tax-treatment-NSO.dtd">
<tp:taxon-treatment xmlns:tp="http://www.plazi.org/taxpub"><tp:treatment-meta><mixed-citation publication-type="journal"><person-group><name><surname>Selvakumar</surname><given-names>C.</given-names></name><name><surname>Sivaramakrishnan</surname><given-names>K.G.</given-names></name><name><surname>Janarthanan</surname><given-names>S.</given-names></name></person-group><article-title>A new record of <italic><tp:taxon-name><tp:taxon-name-part taxon-name-part-type="genus">Potamanthellus</tp:taxon-name-part> <tp:taxon-name-part taxon-name-part-type="species">caenoides</tp:taxon-name-part></tp:taxon-name></italic> Ulmer 1939 (<tp:taxon-name><tp:taxon-name-part taxon-name-part-type="order">Ephemeroptera</tp:taxon-name-part></tp:taxon-name>: <tp:taxon-name><tp:taxon-name-part taxon-name-part-type="family">Neoephemereidae</tp:taxon-name-part></tp:taxon-name>) from the southern Western Ghats of India</article-title><source>Biodivers Data J</source><day>08</day><month>5</month><year>2015</year><volume>2015</volume><issue>3</issue><pub-id pub-id-type="doi">10.3897/BDJ.3.e5021</pub-id></mixed-citation></tp:treatment-meta><tp:nomenclature><tp:taxon-name><tp:taxon-name-part taxon-name-part-type="genus">Potamanthellus</tp:taxon-name-part> <tp:taxon-name-part taxon-name-part-type="species">caenoides</tp:taxon-name-part></tp:taxon-name><tp:taxon-authority>Ulmer 1939</tp:taxon-authority></tp:nomenclature><tp:treatment-sec sec-type="materials"><title>Materials</title><list list-type="alpha-lower" list-content="occurrences"><list-item><p><bold>Type status:</bold> <named-content xmlns:xlink="http://www.w3.org/1999/xlink" content-type="dwc:typeStatus" xlink:type="simple">Other material</named-content>. <bold>Occurrence:</bold> individualCount: <named-content xmlns:xlink="http://www.w3.org/1999/xlink" content-type="dwc:individualCount" xlink:type="simple">7</named-content>; sex: <named-content xmlns:xlink="http://www.w3.org/1999/xlink" content-type="dwc:sex" xlink:type="simple">male &amp; female</named-content>; lifeStage: <named-content xmlns:xlink="http://www.w3.org/1999/xlink" content-type="dwc:lifeStage" xlink:type="simple">Larva</named-content>; <bold>Taxon:</bold> kingdom: <named-content xmlns:xlink="http://www.w3.org/1999/xlink" content-type="dwc:kingdom" xlink:type="simple"><tp:taxon-name><tp:taxon-name-part taxon-name-part-type="kingdom">Animalia</tp:taxon-name-part></tp:taxon-name></named-content>; phylum: <named-content xmlns:xlink="http://www.w3.org/1999/xlink" content-type="dwc:phylum" xlink:type="simple"><tp:taxon-name><tp:taxon-name-part taxon-name-part-type="phylum">Arthropoda</tp:taxon-name-part></tp:taxon-name></named-content>; class: <named-content xmlns:xlink="http://www.w3.org/1999/xlink" content-type="dwc:class" xlink:type="simple"><tp:taxon-name><tp:taxon-name-part taxon-name-part-type="class">Insecta</tp:taxon-name-part></tp:taxon-name></named-content>; order: <named-content xmlns:xlink="http://www.w3.org/1999/xlink" content-type="dwc:order" xlink:type="simple"><tp:taxon-name><tp:taxon-name-part taxon-name-part-type="order">Ephemeroptera</tp:taxon-name-part></tp:taxon-name></named-content>; family: <named-content xmlns:xlink="http://www.w3.org/1999/xlink" content-type="dwc:family" xlink:type="simple"><tp:taxon-name><tp:taxon-name-part taxon-name-part-type="family">Neoephemeridae</tp:taxon-name-part></tp:taxon-name></named-content>; genus: <named-content xmlns:xlink="http://www.w3.org/1999/xlink" content-type="dwc:genus" xlink:type="simple"><tp:taxon-name><tp:taxon-name-part taxon-name-part-type="genus">Potamanthellus</tp:taxon-name-part></tp:taxon-name></named-content>; specificEpithet: <named-content xmlns:xlink="http://www.w3.org/1999/xlink" content-type="dwc:specificEpithet" xlink:type="simple"><italic>caenoides</italic></named-content>; taxonRank: <named-content xmlns:xlink="http://www.w3.org/1999/xlink" content-type="dwc:taxonRank" xlink:type="simple">species</named-content>; taxonomicStatus: <named-content xmlns:xlink="http://www.w3.org/1999/xlink" content-type="dwc:taxonomicStatus" xlink:type="simple">accepted</named-content>; <bold>Location:</bold> country: <named-content xmlns:xlink="http://www.w3.org/1999/xlink" content-type="dwc:country" xlink:type="simple">INDIA</named-content>; stateProvince: <named-content xmlns:xlink="http://www.w3.org/1999/xlink" content-type="dwc:stateProvince" xlink:type="simple">Kerala</named-content>; municipality: <named-content xmlns:xlink="http://www.w3.org/1999/xlink" content-type="dwc:municipality" xlink:type="simple">Silent Valley National Park</named-content>; locality: <named-content xmlns:xlink="http://www.w3.org/1999/xlink" content-type="dwc:locality" xlink:type="simple">Poochipara</named-content>; verbatimElevation: <named-content xmlns:xlink="http://www.w3.org/1999/xlink" content-type="dwc:verbatimElevation" xlink:type="simple">935 m</named-content>; verbatimLatitude: <named-content xmlns:xlink="http://www.w3.org/1999/xlink" content-type="dwc:verbatimLatitude" xlink:type="simple">11°06’49.5” N</named-content>; verbatimLongitude: <named-content xmlns:xlink="http://www.w3.org/1999/xlink" content-type="dwc:verbatimLongitude" xlink:type="simple">76°25’52.4” E</named-content>; <bold>Identification:</bold> identifiedBy: <named-content xmlns:xlink="http://www.w3.org/1999/xlink" content-type="dwc:identifiedBy" xlink:type="simple">C. Selvakumar &amp; K. G. Sivaramakrishnan</named-content>; <bold>Event:</bold> samplingProtocol: <named-content xmlns:xlink="http://www.w3.org/1999/xlink" content-type="dwc:samplingProtocol" xlink:type="simple">Hand picking</named-content>; year: <named-content xmlns:xlink="http://www.w3.org/1999/xlink" content-type="dwc:year" xlink:type="simple">2013</named-content>; month: <named-content xmlns:xlink="http://www.w3.org/1999/xlink" content-type="dwc:month" xlink:type="simple">April</named-content>; day: <named-content xmlns:xlink="http://www.w3.org/1999/xlink" content-type="dwc:day" xlink:type="simple">18</named-content>; habitat: <named-content xmlns:xlink="http://www.w3.org/1999/xlink" content-type="dwc:habitat" xlink:type="simple">Cascade</named-content></p></list-item></list></tp:treatment-sec><tp:treatment-sec sec-type="Diagnosis"><title>Diagnosis</title><p><italic><tp:taxon-name><tp:taxon-name-part taxon-name-part-type="genus">Potamanthellus</tp:taxon-name-part> <tp:taxon-name-part taxon-name-part-type="species">caenoides</tp:taxon-name-part></tp:taxon-name></italic> is distinguished from other species of <italic><tp:taxon-name><tp:taxon-name-part taxon-name-part-type="genus">Potamanthellus</tp:taxon-name-part></tp:taxon-name></italic> by the following combination of characters in larvae: (i) a distinct diagonal ridge on operculate gills (Fig. <xref ref-type="fig" rid="F1432327">1</xref>); (ii) distinct tubercles on abdominal terga 6–8 (Fig. <xref ref-type="fig" rid="F1432327">1</xref>); (iii) dorsal forefemora with transverse row of setae (Fig. <xref ref-type="fig" rid="F1432329">2</xref>); (iv) relatively small body size (&lt;8 mm) (Fig. <xref ref-type="fig" rid="F1432327">1</xref>) and (v) relatively short caudal filaments that possess strongly developed lateral setae (Fig. <xref ref-type="fig" rid="F1432327">1</xref>). <italic><tp:taxon-name><tp:taxon-name-part taxon-name-part-type="genus">P.</tp:taxon-name-part> <tp:taxon-name-part taxon-name-part-type="species">caenoides</tp:taxon-name-part></tp:taxon-name></italic> is distinguished from closely related species <italic><tp:taxon-name><tp:taxon-name-part taxon-name-part-type="genus">P.</tp:taxon-name-part> <tp:taxon-name-part taxon-name-part-type="species">ganges</tp:taxon-name-part></tp:taxon-name></italic> by the following characters: (i) posteromedian tubercle on abdominal terga 1–2 and 6–8 distinct (Fig. <xref ref-type="fig" rid="F1432327">1</xref>); (ii) rows of hairlike setae strongly developed and mature body ca. 6-8 mm (Fig. <xref ref-type="fig" rid="F1432327">1</xref>) and (iii) dorsal forefemora with transverse row of setae (Fig. <xref ref-type="fig" rid="F1432329">2</xref>).</p></tp:treatment-sec><tp:treatment-sec sec-type="Distribution"><title>Distribution</title><p>Indonesia (Sumatra (<xref ref-type="bibr" rid="B1432197">Ulmer 1939</xref>), Java, Bali, Lombok and Flores), Malaysia (Malay peninsula, Sabah and Sarawak), Philippines (Mindanao), Thailand (<xref ref-type="bibr" rid="B1432033">Bae 1998</xref>), Vietnam (<xref ref-type="bibr" rid="B1432119">Nguyen and Bae 2003</xref>) and India (southern Western Ghats).</p></tp:treatment-sec><tp:treatment-sec sec-type="Biology"><title>Biology</title><p>The larvae of <italic><tp:taxon-name><tp:taxon-name-part taxon-name-part-type="genus">P.</tp:taxon-name-part> <tp:taxon-name-part taxon-name-part-type="species">caenoides</tp:taxon-name-part></tp:taxon-name></italic> occur in moderately fast flowing mountain streams and rivers ranging 850-935 m in altitude. The streams and rivers are canopied by predominant riparian trees. The substrates consist of relatively coarse particles (boulder 30%, cobble 20%, pebble 20% and gravel and sand 30%), fallen leaves and detritus. The water temperature in April ranges 18-23°C. Larvae were collected by Kick samples and hand picking.</p></tp:treatment-sec><tp:treatment-sec sec-type="Taxon discussion"><title>Taxon discussion</title><p>Presently this genus consists of seven species viz. <italic><tp:taxon-name><tp:taxon-name-part taxon-name-part-type="genus">P.</tp:taxon-name-part> <tp:taxon-name-part taxon-name-part-type="species">amabilis</tp:taxon-name-part></tp:taxon-name></italic> (<xref ref-type="bibr" rid="B1549488">Eaton 1892</xref>), <italic><tp:taxon-name><tp:taxon-name-part taxon-name-part-type="genus">P.</tp:taxon-name-part> <tp:taxon-name-part taxon-name-part-type="species">caenoides</tp:taxon-name-part></tp:taxon-name></italic> (<xref ref-type="bibr" rid="B1432197">Ulmer 1939</xref>), <italic><tp:taxon-name><tp:taxon-name-part taxon-name-part-type="genus">P.</tp:taxon-name-part> <tp:taxon-name-part taxon-name-part-type="species">chinensis</tp:taxon-name-part></tp:taxon-name></italic> (<xref ref-type="bibr" rid="B1549500">Hsu 1936</xref>), <italic><tp:taxon-name><tp:taxon-name-part taxon-name-part-type="genus">P.</tp:taxon-name-part> <tp:taxon-name-part taxon-name-part-type="species">edmundsi</tp:taxon-name-part></tp:taxon-name></italic> (<xref ref-type="bibr" rid="B1432033">Bae 1998</xref>), <italic><tp:taxon-name><tp:taxon-name-part taxon-name-part-type="genus">P.</tp:taxon-name-part> <tp:taxon-name-part taxon-name-part-type="species">ganges</tp:taxon-name-part></tp:taxon-name></italic> (<xref ref-type="bibr" rid="B1432033">Bae 1998</xref>), <italic><tp:taxon-name><tp:taxon-name-part taxon-name-part-type="genus">P.</tp:taxon-name-part> <tp:taxon-name-part taxon-name-part-type="species">shaowuensis</tp:taxon-name-part></tp:taxon-name></italic> (<xref ref-type="bibr" rid="B1549510">Gui et al. 1999</xref>) and <italic><tp:taxon-name><tp:taxon-name-part taxon-name-part-type="genus">P.</tp:taxon-name-part> <tp:taxon-name-part taxon-name-part-type="species">unicutibius</tp:taxon-name-part></tp:taxon-name></italic> (<xref ref-type="bibr" rid="B1432119">Nguyen and Bae 2003</xref>). However, only one species viz., <italic><tp:taxon-name><tp:taxon-name-part taxon-name-part-type="genus">P.</tp:taxon-name-part> <tp:taxon-name-part taxon-name-part-type="species">ganges</tp:taxon-name-part></tp:taxon-name></italic> is known from India from the tributary of Ganges (<xref ref-type="bibr" rid="B1432033">Bae 1998</xref>). <italic><tp:taxon-name><tp:taxon-name-part taxon-name-part-type="genus">P.</tp:taxon-name-part> <tp:taxon-name-part taxon-name-part-type="species">caenoides</tp:taxon-name-part></tp:taxon-name></italic> (<xref ref-type="bibr" rid="B1432197">Ulmer 1939</xref>) is new record from the southern Western Ghats and second species from India.</p></tp:treatment-sec><tp:treatment-sec><!--Section generated to contain objects referenced in tp:taxon-treatment.--><fig id="F1432327" position="float" orientation="portrait"><label>Figure 1.</label><caption><p>Dorsal view of <italic><tp:taxon-name><tp:taxon-name-part taxon-name-part-type="genus">Potamanthellus</tp:taxon-name-part> <tp:taxon-name-part taxon-name-part-type="species">caenoides</tp:taxon-name-part></tp:taxon-name></italic> Ulmer 1939.</p></caption><graphic xmlns:xlink="http://www.w3.org/1999/xlink" xlink:href="biodiversity_data_journal-3-e5021-g001.jpg" position="float" id="oo_40610.jpg" orientation="portrait" xlink:type="simple"/></fig><fig-group id="F1432329" position="float" orientation="portrait"><caption><p><italic><tp:taxon-name><tp:taxon-name-part taxon-name-part-type="genus">Potamanthellus</tp:taxon-name-part> <tp:taxon-name-part taxon-name-part-type="species">caenoides</tp:taxon-name-part></tp:taxon-name></italic> Ulmer 1939.</p></caption><fig id="F1432337" position="float" orientation="portrait"><label>Figure 2a.</label><caption><p>Foreleg</p></caption><graphic xmlns:xlink="http://www.w3.org/1999/xlink" xlink:href="biodiversity_data_journal-3-e5021-g002_a.jpg" xlink:type="simple" position="float" orientation="portrait" id="oo_40613.jpg"/></fig><fig id="F1432338" position="float" orientation="portrait"><label>Figure 2b.</label><caption><p>Dorsal forefemora with transverse row of setae</p></caption><graphic xmlns:xlink="http://www.w3.org/1999/xlink" xlink:href="biodiversity_data_journal-3-e5021-g002_b.jpg" xlink:type="simple" position="float" orientation="portrait" id="oo_40614.jpg"/></fig></fig-group></tp:treatment-sec><ref-list><ref id="B1432197"><element-citation xmlns:xlink="http://www.w3.org/1999/xlink" publication-type="article" xlink:type="simple"><person-group person-group-type="author"><name name-style="western"><surname>Ulmer</surname><given-names>G.</given-names></name></person-group><year>1939</year><article-title>Eintagsfliegen (Ephemeropteren) von den Sunda-Inseln</article-title><source>Archiv für Hydrobiologie</source><volume>16</volume><fpage>443</fpage><lpage>692</lpage></element-citation></ref><ref id="B1432033"><element-citation xmlns:xlink="http://www.w3.org/1999/xlink" publication-type="article" xlink:type="simple"><person-group person-group-type="author"><name name-style="western"><surname>Bae</surname><given-names>Y. J.</given-names></name></person-group><year>1998</year><article-title>Phylogenetic Systematics and Biogeography of the <tp:taxon-name><tp:taxon-name-part taxon-name-part-type="family">Neoephemeridae</tp:taxon-name-part></tp:taxon-name> (<tp:taxon-name><tp:taxon-name-part taxon-name-part-type="order">Ephemeroptera</tp:taxon-name-part></tp:taxon-name>: Pannota)</article-title><source>Aquatic Insects</source><volume>20</volume><fpage>35</fpage><lpage>68</lpage><pub-id pub-id-type="doi">10.1076/aqin.20.1.35.4489</pub-id></element-citation></ref><ref id="B1432119"><element-citation xmlns:xlink="http://www.w3.org/1999/xlink" publication-type="article" xlink:type="simple"><person-group person-group-type="author"><name name-style="western"><surname>Nguyen</surname><given-names>V. V.</given-names></name><name name-style="western"><surname>Bae</surname><given-names>Y. J.</given-names></name></person-group><year>2003</year><article-title>Taxonomic review of the Vietnamese <tp:taxon-name><tp:taxon-name-part taxon-name-part-type="family">Neoephemeridae</tp:taxon-name-part></tp:taxon-name> (<tp:taxon-name><tp:taxon-name-part taxon-name-part-type="order">Ephemeroptera</tp:taxon-name-part></tp:taxon-name>) with description of <italic><tp:taxon-name><tp:taxon-name-part taxon-name-part-type="genus">Potamanthellus</tp:taxon-name-part> <tp:taxon-name-part taxon-name-part-type="species">unicutibius</tp:taxon-name-part></tp:taxon-name></italic>, new species</article-title><source>Pan-Pacific Entomologist</source><volume>79</volume><fpage>230</fpage><lpage>236</lpage></element-citation></ref><ref id="B1549488"><element-citation xmlns:xlink="http://www.w3.org/1999/xlink" publication-type="article" xlink:type="simple"><person-group person-group-type="author"><name name-style="western"><surname>Eaton</surname><given-names>A E</given-names></name></person-group><year>1892</year><article-title>New species of <tp:taxon-name><tp:taxon-name-part taxon-name-part-type="family">Ephemeridae</tp:taxon-name-part></tp:taxon-name> from the Tenasserim Valley</article-title><source>Transactions of the Entomological Society of London</source><volume>1892</volume><fpage>185</fpage><lpage>190</lpage><pub-id pub-id-type="doi">10.1111/j.1365-2311.1892.tb02045.x</pub-id></element-citation></ref><ref id="B1549500"><element-citation xmlns:xlink="http://www.w3.org/1999/xlink" publication-type="article" xlink:type="simple"><person-group person-group-type="author"><name name-style="western"><surname>Hsu</surname><given-names>Y</given-names></name></person-group><year>1936</year><article-title>New Chinese mayflies from Kiangsi Province (<tp:taxon-name><tp:taxon-name-part taxon-name-part-type="order">Ephemeroptera</tp:taxon-name-part></tp:taxon-name>)</article-title><source>Peking Natural History Bulletin</source><volume>10</volume><fpage>119</fpage><lpage>126</lpage></element-citation></ref><ref id="B1549510"><element-citation xmlns:xlink="http://www.w3.org/1999/xlink" publication-type="chapter" xlink:type="simple"><person-group person-group-type="author"><name name-style="western"><surname>Gui</surname><given-names>H</given-names></name><name name-style="western"><surname>Zhou</surname><given-names>C F</given-names></name><name name-style="western"><surname>Sc</surname><given-names>C</given-names></name></person-group><year>1999</year><chapter-title><tp:taxon-name>
              <tp:taxon-name-part taxon-name-part-type="order">Ephemeroptera</tp:taxon-name-part>
            </tp:taxon-name></chapter-title><person-group person-group-type="editor"><name name-style="western"><surname>Huang</surname><given-names>B K</given-names></name></person-group><source>Fujian Insect Fauna. 1</source><publisher-name>Fujian Science and Technology Press</publisher-name><publisher-loc>Fuzhou</publisher-loc></element-citation></ref></ref-list></tp:taxon-treatment>
